# Supplementary material for: Chronic Obstructive Pulmonary Disease Is Not Associated with KRAS Mutations in Non-Small Cell Lung Cancer
Source: PLoS One. 2016 Mar 23;11(3):e0152317. doi: 10.1371/journal.pone.0152317 (PMC4805285; doi:10.1371/journal.pone.0152317)
Supplement: S1 Table — (XLSX) [file pone.0152317.s001.xlsx]

## Sheet: S1 Table (Patients' data)
S1 Table. Patients data used for statistical analysis.
PatientID	Ageatdiagnosis	Sex	Histology	smoking	PackYears	COPD	GOLDclass	FEV1	FEV1P	FVC	FVCP	FEV1/FVC	KRASmutation	KRASGeneChange	KRASAminoAcidChangeGroups	KRASTransitionsAndTransveraionsGroups	EGFRmutation	EGFRMutationChange	EGFRMutationChangeGroups
09-01042	57	Female	Adenocarcinoma	Current or past smoker	N/A	No COPD	no COPD	2.8	79	3.5	120	0.8	No	N/A	N/A	N/A	Yes	p.A840T	Other
10-17075	62	Female	Adenocarcinoma	Current or past smoker	N/A	No COPD	no COPD	2.2	113	3.03	121	0.726073	No	N/A	N/A	N/A	Yes	p.G719C; p.D770>GY	Other
10-17531	62	Male	Adenocarcinoma	Current or past smoker	40	No COPD	no COPD	1.96	61	2.49	60	0.787149	No	N/A	N/A	N/A	Yes	p.A840T	Other
10-21435	45	Male	Adenocarcinoma	Current or past smoker	35	No COPD	no COPD	3.47	89	4.66	97	0.744635	No	N/A	N/A	N/A	Yes	p.V769M	Other
11-06406	55	Female	Adenocarcinoma	Current or past smoker	N/A	No COPD	no COPD	2.58	105	3.2	110	0.80625	No	N/A	N/A	N/A	Yes	p.G719S; p.S768I	Other
11-23331	72	Male	Adenocarcinoma	Current or past smoker	30	COPD	FEV1=> 80% pred	2.5	80	3.73	91	0.670241	No	N/A	N/A	N/A	Yes	p.del772P	Other
11-09149	78	Female	Adenocarcinoma	Nonsmoker	N/A	No COPD	no COPD	2.16	93	3.07	110	0.703583	No	N/A	N/A	N/A	Yes	p.L858R	L858R
10-14736	60	Female	Adenocarcinoma	Current or past smoker	N/A	COPD	FEV1=> 80% pred	2.75	109	3.98	133	0.690955	No	N/A	N/A	N/A	Yes	p.L858R	L858R
11-03536	58	Female	Adenocarcinoma	Current or past smoker	2	No COPD	no COPD	2.53	106	3.21	114	0.788162	No	N/A	N/A	N/A	Yes	p.L858R; p.T790M	L858R
11-17918	62	Female	Adenocarcinoma	Current or past smoker	N/A	COPD	FEV1= 50-80% pred	1.96	72	3.06	96	0.640523	No	N/A	N/A	N/A	Yes	p.L858R	L858R
11-21416	57	Male	Adenocarcinoma	Current or past smoker	10	No COPD	no COPD	2.64	73	3.77	83	0.700265	No	N/A	N/A	N/A	Yes	p.L858R	L858R
12-07862	65	Male	Adenocarcinoma	Current or past smoker	N/A	COPD	FEV1=> 80% pred	3.04	90	4.65	107	0.653763	No	N/A	N/A	N/A	Yes	p.L858R	L858R
08-20335	70	Female	Adenocarcinoma	Nonsmoker	N/A	No COPD	no COPD	2.19	96.7	2.73	100.9	0.802198	No	N/A	N/A	N/A	Yes	p.E746_A750del	Exon 19del
09-17479	73	Female	Adenocarcinoma	Nonsmoker	N/A	COPD	FEV1=> 80% pred	2.03	86	2.93	104	0.692833	No	N/A	N/A	N/A	Yes	p.E746_T754del	Exon 19del
10-09360	63	Male	Adenocarcinoma	Nonsmoker	N/A	No COPD	no COPD	2.56	78	3.17	75	0.807571	No	N/A	N/A	N/A	Yes	p.E746_A750del	Exon 19del
10-10910	47	Female	Adenocarcinoma	Nonsmoker	N/A	No COPD	no COPD	2.04	71	2.38	72	0.857143	No	N/A	N/A	N/A	Yes	p.E746_A750del	Exon 19del
10-17825	75	Female	Adenocarcinoma	Nonsmoker	N/A	No COPD	no COPD	1.9	105	2.4	100	0.791667	No	N/A	N/A	N/A	Yes	p.L747_A750del	Exon 19del
10-65419	53	Female	Adenocarcinoma	Nonsmoker	N/A	COPD	FEV1= 50-80% pred	1.56	75	2.58	101	0.604651	No	N/A	N/A	N/A	Yes	p.E746_A750del	Exon 19del
11-06448	42	Female	Adenocarcinoma	Nonsmoker	N/A	No COPD	no COPD	3.5	113	4.3	119	0.813953	No	N/A	N/A	N/A	Yes	p.L747_E749del	Exon 19del
11-07511	74	Female	Adenocarcinoma	Nonsmoker	N/A	No COPD	no COPD	1.8	83	2.3	88	0.782609	No	N/A	N/A	N/A	Yes	p.E746_A750del	Exon 19del
11-08611	47	Female	Adenocarcinoma	Nonsmoker	N/A	No COPD	no COPD	2.48	81.2	3.31	90.5	0.749245	No	N/A	N/A	N/A	Yes	p.E746_A750del	Exon 19del
11-07407	68	Male	Adenocarcinoma	Current or past smoker	1	No COPD	no COPD	3	101	3.5	87	0.857143	No	N/A	N/A	N/A	Yes	p.E746_A750del	Exon 19del
11-16756	77	Female	Adenocarcinoma	Current or past smoker	20	No COPD	no COPD	2.6	120	3.3	133	0.787879	No	N/A	N/A	N/A	Yes	p.E747_A752del; p.T790M	Exon 19del
11-18825	77	Male	Adenocarcinoma	Current or past smoker	N/A	COPD	FEV1= 50-80% pred	1.3	55	2.1	62	0.619048	No	N/A	N/A	N/A	Yes	p.E746_A750del	Exon 19del
11-23958	70	Male	Adenocarcinoma	Current or past smoker	N/A	COPD	FEV1=> 80% pred	2.17	87	3.76	113	0.577128	No	N/A	N/A	N/A	Yes	p.T751_I759>S	Exon 19del
12-01094	35	Female	Adenocarcinoma	Current or past smoker	3	COPD	FEV1=> 80% pred	3.12	83	5.23	121	0.596558	No	N/A	N/A	N/A	Yes	p.L747_A750>P	Exon 19del
12-03030	66	Male	Adenocarcinoma	Current or past smoker	23	No COPD	no COPD	2.63	87	3.71	92	0.708895	No	N/A	N/A	N/A	Yes	p.E746_A750del	Exon 19del
12-07646	49	Female	Adenocarcinoma	Current or past smoker	N/A	No COPD	no COPD	2.81	88	3.68	99	0.763587	No	N/A	N/A	N/A	Yes	p.E746_A750del	Exon 19del
09-04146	63	Male	NSCLC NOS	Current or past smoker	1	No COPD	no COPD	1.97	68	2.68	72	0.735075	N/A	N/A	N/A	N/A	Yes	p.L858R	L858R
11-18371	73	Female	NSCLC NOS	Current or past smoker	25	COPD	FEV1= 50-80% pred	1.27	63	2.25	93	0.564444	Yes	c.35g>a	p.G12D	transition (G-->A)	No	N/A	N/A
11-03323	65	Female	NSCLC NOS	Current or past smoker	22	No COPD	no COPD	2.01	90.9	2.74	103.6	0.733577	Yes	c.35g>c	p.G12A	transversion (G-->T, G-->C)	No	N/A	N/A
11-06077	88	Male	NSCLC NOS	Current or past smoker	N/A	COPD	FEV1=> 80% pred	2.26	81	3.45	87	0.655072	Yes	c.35g>a	p.G12D	transition (G-->A)	No	N/A	N/A
11-09048	59	Female	NSCLC NOS	Current or past smoker	30	COPD	FEV1= 30-50% pred	1.17	46	3.39	113	0.345133	Yes	c.35g>t	p.G12V	transversion (G-->T, G-->C)	No	N/A	N/A
12-06317	73	Female	NSCLC NOS	Current or past smoker	N/A	COPD	FEV1= 50-80% pred	1.5	62	2.84	99	0.528169	Yes	c.34g>t	p.G12C	transversion (G-->T, G-->C)	No	N/A	N/A
12-63682	64	Male	NSCLC NOS	Current or past smoker	N/A	COPD	FEV1=> 80% pred	2.4	82	4.62	119	0.519481	Yes	c.35g>t	p.G12V	transversion (G-->T, G-->C)	No	N/A	N/A
11-00332	62	Male	NSCLC NOS	Current or past smoker	46	COPD	FEV1=> 80% pred	2.96	82	4.8	104	0.616667	Yes	c.35g>a	p.G12D	transition (G-->A)	No	N/A	N/A
12-01739	62	Male	NSCLC NOS	Current or past smoker	70	COPD	FEV1= 50-80% pred	2.26	77	3.43	92.2	0.658892	Yes	c.34g>t	p.G12C	transversion (G-->T, G-->C)	No	N/A	N/A
10-16073	71	Female	Adenocarcinoma	Nonsmoker	N/A	No COPD	no COPD	2.54	109	3.37	121	0.753709	Yes	c.35g>t	p.G12V	transversion (G-->T, G-->C)	No	N/A	N/A
10-17910	55	Female	Adenocarcinoma	Nonsmoker	N/A	COPD	FEV1= 50-80% pred	2.1	75	3.33	102	0.630631	Yes	c.35g>a	p.G12D	transition (G-->A)	No	N/A	N/A
12-09072	72	Female	Adenocarcinoma	Nonsmoker	N/A	No COPD	no COPD	2.21	85	2.98	97	0.741611	Yes	c.35g>c	p.G12A	transversion (G-->T, G-->C)	No	N/A	N/A
09-11379	72	Male	Adenocarcinoma	Current or past smoker	75	No COPD	no COPD	3.47	99	4.64	101	0.747845	Yes	c.34g>t	p.G12C	transversion (G-->T, G-->C)	No	N/A	N/A
09-13439	69	Female	Adenocarcinoma	Current or past smoker	N/A	COPD	FEV1= 30-50% pred	0.73	39	1.72	75	0.424419	Yes	c.34-35gg>tt	Other	transversion (G-->T, G-->C)	No	N/A	N/A
09-17812	76	Male	Adenocarcinoma	Current or past smoker	47	COPD	FEV1= 50-80% pred	1.73	58	4.2	108	0.411905	Yes	c.35g>a	p.G12D	transition (G-->A)	No	N/A	N/A
09-20510	61	Male	Adenocarcinoma	Current or past smoker	N/A	No COPD	no COPD	3.15	100	4.3	108	0.732558	Yes	c.38g>a	Other	transition (G-->A)	No	N/A	N/A
09-21170	74	Male	Adenocarcinoma	Current or past smoker	40	COPD	FEV1= 50-80% pred	2.17	74	3.52	91	0.616477	Yes	c.34g>t	p.G12C	transversion (G-->T, G-->C)	No	N/A	N/A
09-64187	46	Female	Adenocarcinoma	Current or past smoker	N/A	COPD	FEV1=> 80% pred	2.22	89.7	3.22	111.1	0.689441	Yes	c.35g>c	p.G12A	transversion (G-->T, G-->C)	No	N/A	N/A
09-65134	49	Female	Adenocarcinoma	Current or past smoker	N/A	No COPD	no COPD	1.95	78.3	2.59	88.6	0.752896	Yes	c.35g>a	p.G12D	transition (G-->A)	No	N/A	N/A
09-67735	59	Female	Adenocarcinoma	Current or past smoker	15	COPD	FEV1= 50-80% pred	1.74	69.9	2.79	95.1	0.623656	Yes	c.34g>t	p.G12C	transversion (G-->T, G-->C)	No	N/A	N/A
10-00373	75	Male	Adenocarcinoma	Current or past smoker	15	No COPD	no COPD	3.18	90	4.04	86	0.787129	Yes	c.35g>a	p.G12D	transition (G-->A)	No	N/A	N/A
10-01350	62	Male	Adenocarcinoma	Current or past smoker	N/A	No COPD	no COPD	3.19	83	4.48	91	0.712054	Yes	c.57g>t	Other	transversion (G-->T, G-->C)	No	N/A	N/A
10-02542	64	Female	Adenocarcinoma	Current or past smoker	N/A	COPD	FEV1= 50-80% pred	1.08	51	2.51	95	0.430279	Yes	c.34g>t	p.G12C	transversion (G-->T, G-->C)	No	N/A	N/A
10-02972	57	Female	Adenocarcinoma	Current or past smoker	35	COPD	FEV1=> 80% pred	2.48	86	3.87	114	0.640827	Yes	c.34g>t	p.G12C	transversion (G-->T, G-->C)	No	N/A	N/A
10-04550	49	Female	Adenocarcinoma	Current or past smoker	30	No COPD	no COPD	3.32	119	4.01	124	0.82793	Yes	c.34g>t	p.G12C	transversion (G-->T, G-->C)	No	N/A	N/A
10-06588	74	Male	Adenocarcinoma	Current or past smoker	N/A	COPD	FEV1= 50-80% pred	1.84	67	3.78	104	0.486772	Yes	c.34g>t	p.G12C	transversion (G-->T, G-->C)	No	N/A	N/A
10-06766	45	Female	Adenocarcinoma	Current or past smoker	25	No COPD	no COPD	2.89	93	3.66	102	0.789617	Yes	c.34g>t	p.G12C	transversion (G-->T, G-->C)	No	N/A	N/A
10-07306	55	Female	Adenocarcinoma	Current or past smoker	N/A	COPD	FEV1= 30-50% pred	1.04	37	3	91	0.346667	Yes	c.34g>t	p.G12C	transversion (G-->T, G-->C)	No	N/A	N/A
10-07437	78	Male	Adenocarcinoma	Current or past smoker	N/A	No COPD	no COPD	2.7	90	3.7	89	0.72973	Yes	c.34g>t	p.G12C	transversion (G-->T, G-->C)	No	N/A	N/A
10-08184	70	Male	Adenocarcinoma	Current or past smoker	N/A	No COPD	no COPD	0.91	41	1.13	39	0.80531	Yes	c.35g>a	p.G12D	transition (G-->A)	No	N/A	N/A
10-09364	46	Female	Adenocarcinoma	Current or past smoker	30	No COPD	no COPD	3	106	3.9	114	0.769231	Yes	c.40g>t	Other	transversion (G-->T, G-->C)	No	N/A	N/A
10-10277	66	Male	Adenocarcinoma	Current or past smoker	N/A	COPD	FEV1= 50-80% pred	1.83	64	2.89	75.9	0.633218	Yes	c.35g>t	p.G12V	transversion (G-->T, G-->C)	No	N/A	N/A
10-10728	51	Male	Adenocarcinoma	Current or past smoker	N/A	No COPD	no COPD	3.16	78	4.32	86	0.731481	Yes	c.34g>t	p.G12C	transversion (G-->T, G-->C)	No	N/A	N/A
10-11091	39	Female	Adenocarcinoma	Current or past smoker	14	No COPD	no COPD	2.17	70	2.78	77	0.780576	Yes	c.34g>t	p.G12C	transversion (G-->T, G-->C)	No	N/A	N/A
10-11245	55	Female	Adenocarcinoma	Current or past smoker	21	COPD	FEV1=> 80% pred	2.58	87	3.99	115	0.646617	Yes	c.37g>t	Other	transversion (G-->T, G-->C)	No	N/A	N/A
10-12374	47	Female	Adenocarcinoma	Current or past smoker	N/A	No COPD	no COPD	1.5	44	2.1	53	0.714286	Yes	c.35g>t	p.G12V	transversion (G-->T, G-->C)	No	N/A	N/A
10-13994	57	Female	Adenocarcinoma	Current or past smoker	N/A	COPD	FEV1=> 80% pred	2	96	3.06	123	0.653595	Yes	c.34g>t	p.G12C	transversion (G-->T, G-->C)	No	N/A	N/A
10-14229	62	Male	Adenocarcinoma	Current or past smoker	N/A	No COPD	no COPD	1.14	38	1.61	43	0.708075	Yes	c.35g>a	p.G12D	transition (G-->A)	No	N/A	N/A
10-14884	48	Male	Adenocarcinoma	Current or past smoker	35	No COPD	no COPD	3.22	80	4.37	87	0.736842	Yes	c.34g>t	p.G12C	transversion (G-->T, G-->C)	No	N/A	N/A
10-17311	81	Male	Adenocarcinoma	Current or past smoker	N/A	COPD	FEV1= 50-80% pred	1.69	68.5	2.47	71.5	0.684211	Yes	c.35g>a	p.G12D	transition (G-->A)	No	N/A	N/A
10-19572	46	Female	Adenocarcinoma	Current or past smoker	45	COPD	FEV1= 50-80% pred	1.46	54	2.65	83	0.550943	Yes	c.37g>t	Other	transversion (G-->T, G-->C)	No	N/A	N/A
10-20005	66	Female	Adenocarcinoma	Current or past smoker	N/A	COPD	FEV1= 30-50% pred	1.04	49.3	2.39	94.8	0.435146	Yes	c.34g>t	p.G12C	transversion (G-->T, G-->C)	No	N/A	N/A
10-21899	68	Female	Adenocarcinoma	Current or past smoker	25	No COPD	no COPD	1.72	68	2.12	71	0.811321	Yes	c.34g>t	p.G12C	transversion (G-->T, G-->C)	No	N/A	N/A
10-63419	59	Male	Adenocarcinoma	Current or past smoker	N/A	No COPD	no COPD	2.71	84	3.79	89	0.71504	Yes	c.34g>t	p.G12C	transversion (G-->T, G-->C)	No	N/A	N/A
10-65955	49	Female	Adenocarcinoma	Current or past smoker	16	No COPD	no COPD	2.83	104.9	3.7	117.6	0.764865	Yes	c.34g>t	p.G12C	transversion (G-->T, G-->C)	No	N/A	N/A
10-08152	59	Female	Adenocarcinoma	Current or past smoker	18	No COPD	no COPD	1.45	66	1.93	74	0.751295	Yes	c.37-38gg>ta	Other	Other	No	N/A	N/A
11-00024	54	Male	Adenocarcinoma	Current or past smoker	N/A	No COPD	no COPD	3.58	93	4.43	91	0.808126	Yes	c.34g>t	p.G12C	transversion (G-->T, G-->C)	No	N/A	N/A
11-01844	63	Male	Adenocarcinoma	Current or past smoker	40	COPD	FEV1= 30-50% pred	1.54	47	3.19	74	0.482759	Yes	c.34g>t	p.G12C	transversion (G-->T, G-->C)	No	N/A	N/A
11-04667	69	Female	Adenocarcinoma	Current or past smoker	N/A	No COPD	no COPD	1.64	78	2.22	88	0.738739	Yes	c.35g>t	p.G12V	transversion (G-->T, G-->C)	No	N/A	N/A
11-04739	82	Male	Adenocarcinoma	Current or past smoker	N/A	COPD	FEV1= 50-80% pred	1.46	59	2.41	72	0.605809	Yes	c.35g>c	p.G12A	transversion (G-->T, G-->C)	No	N/A	N/A
11-05205	71	Female	Adenocarcinoma	Current or past smoker	N/A	COPD	FEV1=> 80% pred	1.9	87	2.9	103	0.655172	Yes	c.34g>t	p.G12C	transversion (G-->T, G-->C)	No	N/A	N/A
11-06355	72	Female	Adenocarcinoma	Current or past smoker	15	No COPD	no COPD	0.84	44	1.12	49	0.75	Yes	c.35g>c	p.G12A	transversion (G-->T, G-->C)	No	N/A	N/A
11-07332	67	Female	Adenocarcinoma	Current or past smoker	N/A	COPD	FEV1=> 80% pred	1.98	81.3	3.39	111.8	0.584071	Yes	c.37g>t	Other	transversion (G-->T, G-->C)	No	N/A	N/A
11-07837	63	Female	Adenocarcinoma	Current or past smoker	N/A	COPD	FEV1= 50-80% pred	1.44	60	2.36	84	0.610169	Yes	c.35g>a	p.G12D	transition (G-->A)	No	N/A	N/A
11-08190	66	Male	Adenocarcinoma	Current or past smoker	45	COPD	FEV1= 50-80% pred	2.13	67	3.45	85	0.617391	Yes	c.38g>a	Other	transition (G-->A)	No	N/A	N/A
11-09211	42	Female	Adenocarcinoma	Current or past smoker	15	No COPD	no COPD	3.1	101	3.5	94	0.885714	Yes	c.35g>t	p.G12V	transversion (G-->T, G-->C)	No	N/A	N/A
11-09622	54	Male	Adenocarcinoma	Current or past smoker	N/A	COPD	FEV1= 30-50% pred	1.55	42	3.02	65	0.513245	Yes	c.35g>t	p.G12V	transversion (G-->T, G-->C)	No	N/A	N/A
11-10128	51	Male	Adenocarcinoma	Current or past smoker	N/A	COPD	FEV1= 50-80% pred	3.21	77	5.41	104	0.593346	Yes	c.34g>a	Other	transition (G-->A)	No	N/A	N/A
11-10839	45	Female	Adenocarcinoma	Current or past smoker	17	COPD	FEV1=> 80% pred	2.4	86	3.73	112	0.643432	Yes	c.34g>t	p.G12C	transversion (G-->T, G-->C)	No	N/A	N/A
11-11341	40	Male	Adenocarcinoma	Current or past smoker	25	No COPD	no COPD	2.44	60	3.4	68	0.717647	Yes	N/A	N/A	N/A	No	N/A	N/A
11-11889	73	Male	Adenocarcinoma	Current or past smoker	N/A	No COPD	no COPD	2.35	75	3.11	73	0.755627	Yes	c.38g>a	Other	transition (G-->A)	No	N/A	N/A
11-12512	60	Female	Adenocarcinoma	Current or past smoker	40	COPD	FEV1= 50-80% pred	1.78	70	2.78	93	0.640288	Yes	c.34g>t	p.G12C	transversion (G-->T, G-->C)	No	N/A	N/A
11-12513	53	Male	Adenocarcinoma	Current or past smoker	40	No COPD	no COPD	4.7	119	6.7	130	0.701493	Yes	c.35g>t	p.G12V	transversion (G-->T, G-->C)	No	N/A	N/A
11-12522	62	Female	Adenocarcinoma	Current or past smoker	60	COPD	FEV1= 50-80% pred	1.18	50	1.99	71	0.592965	Yes	c.34g>t	p.G12C	transversion (G-->T, G-->C)	No	N/A	N/A
11-12811	81	Female	Adenocarcinoma	Current or past smoker	N/A	COPD	FEV1= 50-80% pred	1.05	66	1.53	73	0.686275	Yes	c.35g>a	p.G12D	transition (G-->A)	No	N/A	N/A
11-15718	50	Female	Adenocarcinoma	Current or past smoker	N/A	COPD	FEV1=> 80% pred	1.7	83	2.5	102	0.68	Yes	c.34g>c	Other	transversion (G-->T, G-->C)	No	N/A	N/A
11-16578	63	Female	Adenocarcinoma	Current or past smoker	N/A	No COPD	no COPD	2.09	59	2.83	68	0.738516	Yes	c.35g>t	p.G12V	transversion (G-->T, G-->C)	No	N/A	N/A
11-17200	56	Female	Adenocarcinoma	Current or past smoker	30	COPD	FEV1=> 80% pred	2.32	82	3.72	112	0.623656	Yes	c.34g>t	p.G12C	transversion (G-->T, G-->C)	No	N/A	N/A
11-17441	61	Male	Adenocarcinoma	Current or past smoker	N/A	COPD	FEV1=> 80% pred	3.6	101	5.3	110	0.679245	Yes	c.34g>t	p.G12C	transversion (G-->T, G-->C)	No	N/A	N/A
11-17959	76	Female	Adenocarcinoma	Current or past smoker	11	COPD	FEV1= 50-80% pred	0.81	54	1.71	91	0.473684	Yes	c.38g>a	Other	transition (G-->A)	No	N/A	N/A
11-18158	61	Female	Adenocarcinoma	Current or past smoker	43	COPD	FEV1= 50-80% pred	1.31	55	2.38	84	0.55042	Yes	c.34g>t	p.G12C	transversion (G-->T, G-->C)	No	N/A	N/A
11-18823	60	Male	Adenocarcinoma	Current or past smoker	35	COPD	FEV1=> 80% pred	3.02	101	4.39	117	0.687927	Yes	c.34g>t	p.G12C	transversion (G-->T, G-->C)	No	N/A	N/A
11-19066	60	Female	Adenocarcinoma	Current or past smoker	N/A	COPD	FEV1= 50-80% pred	1.27	54	1.87	67	0.679144	Yes	c.35g>t	p.G12V	transversion (G-->T, G-->C)	No	N/A	N/A
11-21108	49	Female	Adenocarcinoma	Current or past smoker	45	COPD	FEV1= 50-80% pred	2.22	69	3.82	102	0.581152	Yes	c.34g>t	p.G12C	transversion (G-->T, G-->C)	No	N/A	N/A
11-22205	51	Female	Adenocarcinoma	Current or past smoker	N/A	No COPD	no COPD	2.22	89	3.02	101	0.735099	Yes	c.37g>t	Other	transversion (G-->T, G-->C)	No	N/A	N/A
11-22733	59	Female	Adenocarcinoma	Current or past smoker	N/A	COPD	FEV1=> 80% pred	2.33	92	3.53	118	0.660057	Yes	c.35g>t	p.G12V	transversion (G-->T, G-->C)	No	N/A	N/A
11-22846	53	Female	Adenocarcinoma	Current or past smoker	50	No COPD	no COPD	2.49	102	3.55	124	0.701408	Yes	c.37g>t	Other	transversion (G-->T, G-->C)	No	N/A	N/A
11-61419	67	Male	Adenocarcinoma	Current or past smoker	N/A	COPD	FEV1=> 80% pred	2.46	81	3.54	87	0.694915	Yes	c.35g>c	p.G12A	transversion (G-->T, G-->C)	No	N/A	N/A
11-63295	60	Female	Adenocarcinoma	Current or past smoker	N/A	COPD	FEV1= 50-80% pred	1.7	59.5	3.81	109.4	0.446194	Yes	c.35g>t	p.G12V	transversion (G-->T, G-->C)	No	N/A	N/A
11-64754	73	Male	Adenocarcinoma	Current or past smoker	35	COPD	FEV1= 30-50% pred	1.15	41	2.38	62	0.483193	Yes	c.34g>t	p.G12C	transversion (G-->T, G-->C)	No	N/A	N/A
11-69007	78	Female	Adenocarcinoma	Current or past smoker	N/A	No COPD	no COPD	1.78	110	2.43	114.8	0.73251	Yes	c.34g>t	p.G12C	transversion (G-->T, G-->C)	No	N/A	N/A
12-00980	58	Female	Adenocarcinoma	Current or past smoker	N/A	No COPD	no COPD	2.3	79	3	86	0.766667	Yes	c.35g>t	p.G12V	transversion (G-->T, G-->C)	No	N/A	N/A
12-01173	65	Male	Adenocarcinoma	Current or past smoker	2	No COPD	no COPD	3.77	101	5.23	108	0.720841	Yes	c.34g>t	p.G12C	transversion (G-->T, G-->C)	No	N/A	N/A
12-02277	65	Female	Adenocarcinoma	Current or past smoker	N/A	COPD	FEV1=> 80% pred	2.14	86	3.18	108	0.672956	Yes	c.34g>t	p.G12C	transversion (G-->T, G-->C)	No	N/A	N/A
12-02593	62	Female	Adenocarcinoma	Current or past smoker	41	COPD	FEV1= 50-80% pred	2	69	3.08	87	0.649351	Yes	c.35g>c	p.G12A	transversion (G-->T, G-->C)	No	N/A	N/A
12-02599	47	Female	Adenocarcinoma	Current or past smoker	30	COPD	FEV1= 50-80% pred	2.56	76	4.17	108	0.613909	Yes	c.35g>t	p.G12V	transversion (G-->T, G-->C)	No	N/A	N/A
12-02836	81	Male	Adenocarcinoma	Current or past smoker	N/A	COPD	FEV1= 50-80% pred	1.85	66	2.86	76	0.646853	Yes	c.34g>t	p.G12C	transversion (G-->T, G-->C)	No	N/A	N/A
12-03056	56	Female	Adenocarcinoma	Current or past smoker	N/A	No COPD	no COPD	2.47	100	3.49	120	0.707736	Yes	c.34g>t	p.G12C	transversion (G-->T, G-->C)	No	N/A	N/A
12-03208	75	Male	Adenocarcinoma	Current or past smoker	N/A	COPD	FEV1=> 80% pred	2.34	87	3.39	95	0.690265	Yes	c.35g>a	p.G12D	transition (G-->A)	No	N/A	N/A
12-03524	63	Female	Adenocarcinoma	Current or past smoker	105	COPD	FEV1= 50-80% pred	1.99	76	3.71	120	0.536388	Yes	c.34g>t	p.G12C	transversion (G-->T, G-->C)	No	N/A	N/A
12-03822	66	Male	Adenocarcinoma	Current or past smoker	15	COPD	FEV1= 50-80% pred	2.67	70	4.48	92	0.595982	Yes	c.35g>a	p.G12D	transition (G-->A)	No	N/A	N/A
12-04306	66	Female	Adenocarcinoma	Current or past smoker	35	COPD	FEV1= 50-80% pred	1.42	58	3.17	109	0.44795	Yes	c.35g>t	p.G12V	transversion (G-->T, G-->C)	No	N/A	N/A
12-05031	62	Female	Adenocarcinoma	Current or past smoker	45	COPD	FEV1=> 80% pred	2.36	86	4.03	120	0.585608	Yes	c.35g>c	p.G12A	transversion (G-->T, G-->C)	No	N/A	N/A
12-05161	78	Male	Adenocarcinoma	Current or past smoker	N/A	COPD	FEV1=> 80% pred	2.81	94	4.61	111	0.609544	Yes	c.183a>c	Other	Other	No	N/A	N/A
12-06336	67	Female	Adenocarcinoma	Current or past smoker	15	COPD	FEV1= 50-80% pred	1.48	69	2.88	111	0.513889	Yes	c.34g>t	p.G12C	transversion (G-->T, G-->C)	No	N/A	N/A
12-06874	64	Female	Adenocarcinoma	Current or past smoker	50	No COPD	no COPD	1.9	90	2.6	101	0.730769	Yes	c.34g>t	p.G12C	transversion (G-->T, G-->C)	No	N/A	N/A
12-07647	63	Female	Adenocarcinoma	Current or past smoker	15	COPD	FEV1=> 80% pred	2.03	89	3.65	135	0.556164	Yes	c.35g>t	p.G12V	transversion (G-->T, G-->C)	No	N/A	N/A
12-08147	74	Female	Adenocarcinoma	Current or past smoker	N/A	No COPD	no COPD	1.94	94	2.74	110	0.708029	Yes	c.34g>t	p.G12C	transversion (G-->T, G-->C)	No	N/A	N/A
12-11645	77	Male	Adenocarcinoma	Current or past smoker	N/A	COPD	FEV1= 50-80% pred	2	77	3.5	98	0.571429	Yes	c.35g>a	p.G12D	transition (G-->A)	No	N/A	N/A
12-11647	49	Female	Adenocarcinoma	Current or past smoker	25	COPD	FEV1= 50-80% pred	2.39	79	4.33	119	0.551963	Yes	c.182a>t	Other	Other	No	N/A	N/A
10-01909	62	Male	Adenocarcinoma	Current or past smoker	30	COPD	FEV1= 50-80% pred	1.87	51	3.36	78	0.556548	Yes	c.34g>t	p.G12C	transversion (G-->T, G-->C)	No	N/A	N/A
10-21563	70	Female	Adenocarcinoma	N/A	N/A	COPD	FEV1= 50-80% pred	1.24	53	1.95	70	0.635897	Yes	c.35g>c	p.G12A	transversion (G-->T, G-->C)	No	N/A	N/A
12-01250	79	Female	NSCLC NOS	Nonsmoker	N/A	No COPD	no COPD	2.76	137.6	3.76	145.6	0.734043	No	N/A	N/A	N/A	No	N/A	N/A
12-10175	76	Female	NSCLC NOS	Nonsmoker	N/A	No COPD	no COPD	1.63	89	2.24	101	0.727679	No	N/A	N/A	N/A	No	N/A	N/A
11-11060	75	Male	NSCLC NOS	Current or past smoker	N/A	COPD	FEV1= 50-80% pred	2.03	72	3.84	104	0.528646	No	N/A	N/A	N/A	No	N/A	N/A
11-16526	62	Female	NSCLC NOS	Current or past smoker	30	COPD	FEV1= 50-80% pred	1.6	70	2.44	86	0.655738	No	N/A	N/A	N/A	No	N/A	N/A
11-21770	73	Male	NSCLC NOS	Current or past smoker	27	COPD	FEV1= 30-50% pred	1.18	39	3.59	91	0.328691	No	N/A	N/A	N/A	No	N/A	N/A
12-01580	68	Male	NSCLC NOS	Current or past smoker	40	No COPD	no COPD	2.89	99	3.51	92	0.823362	No	N/A	N/A	N/A	No	N/A	N/A
12-03057	65	Female	NSCLC NOS	Current or past smoker	N/A	No COPD	no COPD	2.8	119	3.9	135	0.717949	No	N/A	N/A	N/A	No	N/A	N/A
12-04426	44	Male	NSCLC NOS	Current or past smoker	30	No COPD	no COPD	2.92	82	3.35	78	0.871642	No	N/A	N/A	N/A	No	N/A	N/A
12-08970	67	Male	NSCLC NOS	Current or past smoker	N/A	COPD	FEV1= 50-80% pred	2.6	79.6	4.26	100.8	0.610329	No	N/A	N/A	N/A	No	N/A	N/A
09-05690	67	Male	NSCLC NOS	Current or past smoker	50	COPD	FEV1= 50-80% pred	1.88	60	3.4	84	0.552941	No	N/A	N/A	N/A	No	N/A	N/A
09-64302	54	Female	NSCLC NOS	Current or past smoker	40	No COPD	no COPD	2.41	76.7	3.27	89.3	0.737003	No	N/A	N/A	N/A	No	N/A	N/A
10-01638	76	Female	NSCLC NOS	Current or past smoker	N/A	COPD	FEV1= 50-80% pred	0.94	52	1.84	83	0.51087	No	N/A	N/A	N/A	No	N/A	N/A
10-11136	64	Male	NSCLC NOS	Current or past smoker	70	COPD	FEV1= 50-80% pred	1.96	66	4.67	123	0.4197	No	N/A	N/A	N/A	No	N/A	N/A
10-65151	52	Female	NSCLC NOS	Current or past smoker	37	No COPD	no COPD	2.61	91.4	3.52	105.7	0.741477	No	N/A	N/A	N/A	No	N/A	N/A
10-65679	71	Male	NSCLC NOS	Current or past smoker	27	No COPD	no COPD	1.28	45.6	1.78	48.7	0.719101	No	N/A	N/A	N/A	No	N/A	N/A
10-65954	81	Male	NSCLC NOS	Current or past smoker	N/A	No COPD	no COPD	2.36	80.9	2.81	72.5	0.839858	No	N/A	N/A	N/A	No	N/A	N/A
11-03995	65	Male	NSCLC NOS	Current or past smoker	N/A	COPD	FEV1=> 80% pred	3.55	98.4	5.8	120.6	0.612069	No	N/A	N/A	N/A	No	N/A	N/A
11-09150	66	Male	NSCLC NOS	Current or past smoker	N/A	No COPD	no COPD	2.68	87	3.54	86	0.757062	No	N/A	N/A	N/A	No	N/A	N/A
11-10740	64	Female	NSCLC NOS	Current or past smoker	N/A	No COPD	no COPD	2.57	124	3.37	136	0.76	No	N/A	N/A	N/A	No	N/A	N/A
11-15864	62	Male	NSCLC NOS	Current or past smoker	N/A	COPD	FEV1=> 80% pred	3.9	114	5.8	128	0.672414	No	N/A	N/A	N/A	No	N/A	N/A
11-18275	53	Male	NSCLC NOS	Current or past smoker	N/A	COPD	FEV1= 50-80% pred	1.92	58	3.09	75	0.621359	No	N/A	N/A	N/A	No	N/A	N/A
11-22770	69	Female	NSCLC NOS	Current or past smoker	N/A	No COPD	no COPD	1.08	57	1.54	65	0.701299	No	N/A	N/A	N/A	No	N/A	N/A
11-61181	75	Male	NSCLC NOS	Current or past smoker	N/A	COPD	FEV1=> 80% pred	3.27	109.8	4.86	123.5	0.67284	No	N/A	N/A	N/A	No	N/A	N/A
11-62849	67	Male	NSCLC NOS	Current or past smoker	N/A	COPD	FEV1= 50-80% pred	2.58	79.1	3.8	89.8	0.678947	No	N/A	N/A	N/A	No	N/A	N/A
11-63679	52	Female	NSCLC NOS	Current or past smoker	36	No COPD	no COPD	2.98	72	4.25	78	0.701176	No	N/A	N/A	N/A	No	N/A	N/A
12-03932	56	Female	NSCLC NOS	Current or past smoker	N/A	COPD	FEV1=> 80% pred	1.9	81	3.9	141	0.487179	No	N/A	N/A	N/A	No	N/A	N/A
12-06512	76	Male	NSCLC NOS	Current or past smoker	N/A	COPD	FEV1= 50-80% pred	2.35	77	4.37	104	0.537757	No	N/A	N/A	N/A	No	N/A	N/A
12-07302	64	Male	NSCLC NOS	Current or past smoker	N/A	No COPD	no COPD	2.03	71	2.8	74	0.725	No	N/A	N/A	N/A	No	N/A	N/A
12-08560	53	Female	NSCLC NOS	Current or past smoker	15	No COPD	no COPD	3.5	117	5	137	0.7	No	N/A	N/A	N/A	No	N/A	N/A
12-08445	75	Male	NSCLC NOS	Current or past smoker	20	No COPD	no COPD	2.39	77	3.13	76	0.763578	No	N/A	N/A	N/A	No	N/A	N/A
12-12337	78	Female	NSCLC NOS	Current or past smoker	N/A	COPD	FEV1=> 80% pred	1.84	86	2.66	103	0.691729	No	N/A	N/A	N/A	No	N/A	N/A
12-64412	67	Female	NSCLC NOS	Current or past smoker	N/A	COPD	FEV1= 50-80% pred	1.54	67	2.99	105	0.51505	No	N/A	N/A	N/A	No	N/A	N/A
11-00578	70	Male	NSCLC NOS	Current or past smoker	50	COPD	FEV1= 50-80% pred	2.48	75	4.53	105	0.547461	No	N/A	N/A	N/A	No	N/A	N/A
12-00398	69	Male	NSCLC NOS	Current or past smoker	40	COPD	FEV1= 50-80% pred	1.74	64	3.69	101	0.471545	No	N/A	N/A	N/A	No	N/A	N/A
08-66460	51	Female	Adeno-squamous carcinoma	Nonsmoker	N/A	No COPD	no COPD	3.13	116.6	3.74	119.2	0.836898	No	N/A	N/A	N/A	No	N/A	N/A
09-04200	66	Male	Adeno-squamous carcinoma	Current or past smoker	N/A	COPD	FEV1= 50-80% pred	2.35	71	3.42	80	0.687135	No	N/A	N/A	N/A	No	N/A	N/A
09-15931	54	Male	Adeno-squamous carcinoma	Current or past smoker	20	No COPD	no COPD	2.63	65	3.49	68	0.753582	No	N/A	N/A	N/A	No	N/A	N/A
09-16292	72	Male	Adeno-squamous carcinoma	Current or past smoker	N/A	COPD	FEV1=> 80% pred	2.85	83	4.61	102	0.618221	No	N/A	N/A	N/A	No	N/A	N/A
09-64057	85	Male	Adeno-squamous carcinoma	Current or past smoker	40	COPD	FEV1= 50-80% pred	1.33	62	2.97	98	0.447811	No	N/A	N/A	N/A	No	N/A	N/A
09-64441	78	Male	Adeno-squamous carcinoma	Current or past smoker	N/A	COPD	FEV1= 30-50% pred	1.03	36.9	2.04	54.7	0.504902	No	N/A	N/A	N/A	No	N/A	N/A
10-03478	52	Male	Adeno-squamous carcinoma	Current or past smoker	N/A	No COPD	no COPD	3.7	99	4.72	102	0.783898	No	N/A	N/A	N/A	No	N/A	N/A
10-04691	62	Male	Adeno-squamous carcinoma	Current or past smoker	40	COPD	FEV1= 50-80% pred	2.24	65	4.51	103	0.496674	No	N/A	N/A	N/A	No	N/A	N/A
10-05141	63	Female	Adeno-squamous carcinoma	Current or past smoker	30	No COPD	no COPD	2.32	87	3.11	94	0.745981	No	N/A	N/A	N/A	No	N/A	N/A
10-06124	63	Male	Adeno-squamous carcinoma	Current or past smoker	45	COPD	FEV1=> 80% pred	3.99	112	6.13	134	0.650897	No	N/A	N/A	N/A	No	N/A	N/A
10-06482	79	Male	Adeno-squamous carcinoma	Current or past smoker	N/A	COPD	FEV1= 50-80% pred	1.74	69	2.8	79	0.621429	No	N/A	N/A	N/A	No	N/A	N/A
10-07749	55	Male	Adeno-squamous carcinoma	Current or past smoker	N/A	COPD	FEV1= 30-50% pred	1.5	41	5.4	115	0.277778	No	N/A	N/A	N/A	No	N/A	N/A
10-09579	67	Male	Adeno-squamous carcinoma	Current or past smoker	N/A	COPD	FEV1= 30-50% pred	1.01	37	2.57	74	0.392996	No	N/A	N/A	N/A	No	N/A	N/A
11-01388	73	Female	Adeno-squamous carcinoma	Current or past smoker	N/A	No COPD	no COPD	1.95	87	2.61	92	0.747126	No	N/A	N/A	N/A	No	N/A	N/A
11-04008	64	Male	Adeno-squamous carcinoma	Current or past smoker	N/A	COPD	FEV1=> 80% pred	2.96	84	4.84	102	0.61157	No	N/A	N/A	N/A	No	N/A	N/A
11-05572	69	Female	Adeno-squamous carcinoma	Current or past smoker	N/A	No COPD	no COPD	1.13	51	1.46	55	0.773973	No	N/A	N/A	N/A	No	N/A	N/A
11-12324	61	Male	Adeno-squamous carcinoma	Current or past smoker	34	COPD	FEV1= 50-80% pred	2.47	62	4.42	83	0.558824	No	N/A	N/A	N/A	No	N/A	N/A
11-13294	75	Male	Adeno-squamous carcinoma	Current or past smoker	N/A	No COPD	no COPD	2.91	88	4.01	88	0.725686	No	N/A	N/A	N/A	No	N/A	N/A
12-00241	60	Male	Adeno-squamous carcinoma	Current or past smoker	50	COPD	FEV1=> 80% pred	3.51	94	5.54	117	0.633574	No	N/A	N/A	N/A	No	N/A	N/A
12-11945	73	Female	Adeno-squamous carcinoma	Current or past smoker	N/A	COPD	FEV1= 50-80% pred	1.4	78	2.4	114	0.583333	No	N/A	N/A	N/A	No	N/A	N/A
10-08134	77	Male	Adeno-squamous carcinoma	N/A	N/A	COPD	FEV1= 50-80% pred	2.13	75	3.18	82	0.669811	No	N/A	N/A	N/A	No	N/A	N/A
09-17474	68	Male	Adenocarcinoma	Nonsmoker	N/A	No COPD	no COPD	2.56	88	3.1	83	0.825806	No	N/A	N/A	N/A	No	N/A	N/A
09-68222	71	Male	Adenocarcinoma	Nonsmoker	N/A	COPD	FEV1=> 80% pred	3.22	100	4.8	111	0.670833	No	N/A	N/A	N/A	No	N/A	N/A
10-19318	51	Male	Adenocarcinoma	Nonsmoker	N/A	No COPD	no COPD	3.9	95	4.79	93	0.814196	No	N/A	N/A	N/A	No	N/A	N/A
10-19995	81	Female	Adenocarcinoma	Nonsmoker	N/A	No COPD	no COPD	2.3	116	3	128	0.766667	No	N/A	N/A	N/A	No	N/A	N/A
11-23364	68	Female	Adenocarcinoma	Nonsmoker	N/A	No COPD	no COPD	1.22	54	1.71	64	0.71345	No	N/A	N/A	N/A	No	N/A	N/A
11-69790	53	Male	Adenocarcinoma	Nonsmoker	N/A	No COPD	no COPD	3.27	107	4.07	104	0.80344	No	N/A	N/A	N/A	No	N/A	N/A
08-15495	48	Female	Adenocarcinoma	Current or past smoker	N/A	No COPD	no COPD	2.81	93	3.63	104	0.774105	No	N/A	N/A	N/A	No	N/A	N/A
08-16649	53	Female	Adenocarcinoma	Current or past smoker	28	No COPD	no COPD	3.26	123	4.45	144	0.732584	No	N/A	N/A	N/A	No	N/A	N/A
09-04825	71	Male	Adenocarcinoma	Current or past smoker	50	COPD	FEV1= 50-80% pred	2.06	60	4.15	93	0.496386	No	N/A	N/A	N/A	No	N/A	N/A
09-09052	71	Female	Adenocarcinoma	Current or past smoker	8	COPD	FEV1= 30-50% pred	0.99	49.8	1.51	63.1	0.655629	No	N/A	N/A	N/A	No	N/A	N/A
09-09525	58	Male	Adenocarcinoma	Current or past smoker	8.8	No COPD	no COPD	3.09	90	4.01	92	0.770574	No	N/A	N/A	N/A	No	N/A	N/A
09-10564	74	Male	Adenocarcinoma	Current or past smoker	N/A	No COPD	no COPD	2.3	83	2.95	80	0.779661	No	N/A	N/A	N/A	No	N/A	N/A
09-14098	65	Female	Adenocarcinoma	Current or past smoker	43	COPD	FEV1=> 80% pred	2.78	94	4.03	103	0.689826	No	N/A	N/A	N/A	No	N/A	N/A
09-15017	56	Female	Adenocarcinoma	Current or past smoker	35	COPD	FEV1= 50-80% pred	1.93	68	3.03	92	0.636964	No	N/A	N/A	N/A	No	N/A	N/A
09-15767	48	Male	Adenocarcinoma	Current or past smoker	13	COPD	FEV1= 50-80% pred	2.74	69	3.99	81	0.686717	No	N/A	N/A	N/A	No	N/A	N/A
09-19202	54	Female	Adenocarcinoma	Current or past smoker	N/A	COPD	FEV1= 50-80% pred	1.42	52	2.05	64	0.692683	No	N/A	N/A	N/A	No	N/A	N/A
09-21191	66	Male	Adenocarcinoma	Current or past smoker	13	COPD	FEV1=> 80% pred	3.44	108	5.21	128	0.660269	No	N/A	N/A	N/A	No	N/A	N/A
09-63258	51	Female	Adenocarcinoma	Current or past smoker	30	COPD	FEV1=> 80% pred	2.87	97	4.59	128	0.625272	No	N/A	N/A	N/A	No	N/A	N/A
09-63383	55	Female	Adenocarcinoma	Current or past smoker	20	COPD	FEV1= 30-50% pred	0.97	35.5	1.69	52.5	0.573964	No	N/A	N/A	N/A	No	N/A	N/A
09-63476	69	Male	Adenocarcinoma	Current or past smoker	N/A	COPD	FEV1= 50-80% pred	2.22	65.9	3.44	78.2	0.645349	No	N/A	N/A	N/A	No	N/A	N/A
09-63701	80	Female	Adenocarcinoma	Current or past smoker	5	COPD	FEV1= 50-80% pred	1.12	70	1.92	96.6	0.583333	No	N/A	N/A	N/A	No	N/A	N/A
09-65665	39	Female	Adenocarcinoma	Current or past smoker	35	No COPD	no COPD	2.39	81.1	3.15	92.5	0.75873	No	N/A	N/A	N/A	No	N/A	N/A
09-65713	73	Male	Adenocarcinoma	Current or past smoker	N/A	COPD	FEV1= 50-80% pred	1.83	59	2.62	61	0.698473	No	N/A	N/A	N/A	No	N/A	N/A
09-67139	74	Male	Adenocarcinoma	Current or past smoker	45	No COPD	no COPD	3.51	107.3	4.61	106.4	0.761388	No	N/A	N/A	N/A	No	N/A	N/A
10-00744	71	Male	Adenocarcinoma	Current or past smoker	27	COPD	FEV1= 50-80% pred	2.44	77	4.51	110	0.54102	No	N/A	N/A	N/A	No	N/A	N/A
10-00838	67	Female	Adenocarcinoma	Current or past smoker	55	COPD	FEV1= 50-80% pred	1.32	64	2.23	90	0.591928	No	N/A	N/A	N/A	No	N/A	N/A
10-00988	74	Male	Adenocarcinoma	Current or past smoker	N/A	COPD	FEV1= 50-80% pred	1.64	62	2.37	67	0.691983	No	N/A	N/A	N/A	No	N/A	N/A
10-01351	52	Female	Adenocarcinoma	Current or past smoker	20	COPD	FEV1=> 80% pred	2.17	83	3.24	106	0.669753	No	N/A	N/A	N/A	No	N/A	N/A
10-02646	44	Male	Adenocarcinoma	Current or past smoker	36	No COPD	no COPD	4.2	98	5.2	95	0.807692	No	N/A	N/A	N/A	No	N/A	N/A
10-03922	55	Female	Adenocarcinoma	Current or past smoker	40	COPD	FEV1= 50-80% pred	1.24	53	2.77	100	0.447653	No	N/A	N/A	N/A	No	N/A	N/A
10-05975	63	Female	Adenocarcinoma	Current or past smoker	N/A	COPD	FEV1= 50-80% pred	1.83	77	3.5	123	0.522857	No	N/A	N/A	N/A	No	N/A	N/A
10-07396	43	Female	Adenocarcinoma	Current or past smoker	15	No COPD	no COPD	3.01	107	4.02	123	0.748756	No	N/A	N/A	N/A	No	N/A	N/A
10-09255	65	Male	Adenocarcinoma	Current or past smoker	N/A	COPD	FEV1=> 80% pred	3.2	101	4.9	114	0.653061	No	N/A	N/A	N/A	No	N/A	N/A
10-10064	63	Male	Adenocarcinoma	Current or past smoker	N/A	COPD	FEV1= 30-50% pred	1.59	42	3.69	75	0.430894	No	N/A	N/A	N/A	No	N/A	N/A
10-10460	52	Female	Adenocarcinoma	Current or past smoker	N/A	COPD	FEV1= 30-50% pred	1	46	2	80	0.5	No	N/A	N/A	N/A	No	N/A	N/A
10-11027	70	Female	Adenocarcinoma	Current or past smoker	N/A	No COPD	no COPD	2.9	127	3.6	130	0.805556	No	N/A	N/A	N/A	No	N/A	N/A
10-11733	62	Male	Adenocarcinoma	Current or past smoker	30	COPD	FEV1=> 80% pred	3.02	92	5.02	120	0.601594	No	N/A	N/A	N/A	No	N/A	N/A
10-12987	76	Male	Adenocarcinoma	Current or past smoker	116	COPD	FEV1=> 80% pred	2.58	85	4.09	103	0.630807	No	N/A	N/A	N/A	No	N/A	N/A
10-12989	68	Female	Adenocarcinoma	Current or past smoker	N/A	COPD	FEV1=> 80% pred	2.2	97	3.53	125	0.623229	No	N/A	N/A	N/A	No	N/A	N/A
10-13438	56	Male	Adenocarcinoma	Current or past smoker	N/A	COPD	FEV1= 50-80% pred	2.1	60	3.7	78	0.567568	No	N/A	N/A	N/A	No	N/A	N/A
10-14004	74	Female	Adenocarcinoma	Current or past smoker	N/A	COPD	FEV1= 30-50% pred	1.02	48	1.83	71	0.557377	No	N/A	N/A	N/A	No	N/A	N/A
10-14418	77	Male	Adenocarcinoma	Current or past smoker	N/A	COPD	FEV1=> 80% pred	2.56	86	4.12	104	0.621359	No	N/A	N/A	N/A	No	N/A	N/A
10-14705	61	Male	Adenocarcinoma	Current or past smoker	N/A	No COPD	no COPD	2.93	72	3.99	73	0.734336	No	N/A	N/A	N/A	No	N/A	N/A
10-16738	69	Male	Adenocarcinoma	Current or past smoker	30	COPD	FEV1= 50-80% pred	1.57	59.7	2.97	87.6	0.52862	No	N/A	N/A	N/A	No	N/A	N/A
10-17052	51	Male	Adenocarcinoma	Current or past smoker	N/A	COPD	FEV1= 30-50% pred	1.47	35	3.2	58	0.459375	No	N/A	N/A	N/A	No	N/A	N/A
10-17508	47	Male	Adenocarcinoma	Current or past smoker	31	No COPD	no COPD	4.3	105	5.82	114	0.738832	No	N/A	N/A	N/A	No	N/A	N/A
10-18190	61	Male	Adenocarcinoma	Current or past smoker	45	COPD	FEV1= 50-80% pred	2.39	67	3.55	78	0.673239	No	N/A	N/A	N/A	No	N/A	N/A
10-18482	85	Male	Adenocarcinoma	Current or past smoker	N/A	COPD	FEV1=> 80% pred	2.4	88	4.5	105	0.533333	No	N/A	N/A	N/A	No	N/A	N/A
10-20022	66	Male	Adenocarcinoma	Current or past smoker	N/A	COPD	FEV1= 30-50% pred	1.23	37	3.39	79	0.362832	No	N/A	N/A	N/A	No	N/A	N/A
10-20998	72	Male	Adenocarcinoma	Current or past smoker	50	No COPD	no COPD	2.77	104	3.55	102	0.780282	No	N/A	N/A	N/A	No	N/A	N/A
10-21008	64	Male	Adenocarcinoma	Current or past smoker	N/A	COPD	FEV1= 50-80% pred	2.58	78	4.39	103	0.587699	No	N/A	N/A	N/A	No	N/A	N/A
10-21584	38	Female	Adenocarcinoma	Current or past smoker	20	No COPD	no COPD	3.04	101	3.72	107	0.817204	No	N/A	N/A	N/A	No	N/A	N/A
10-21832	66	Female	Adenocarcinoma	Current or past smoker	49	COPD	FEV1=> 80% pred	2	93	3.09	121	0.647249	No	N/A	N/A	N/A	No	N/A	N/A
10-22671	60	Male	Adenocarcinoma	Current or past smoker	20	No COPD	no COPD	2.7	87.8	3.74	92.5	0.721925	No	N/A	N/A	N/A	No	N/A	N/A
10-22873	96	Male	Adenocarcinoma	Current or past smoker	N/A	COPD	FEV1=> 80% pred	3	89	5.5	119	0.545455	No	N/A	N/A	N/A	No	N/A	N/A
10-62406	49	Female	Adenocarcinoma	Current or past smoker	15	COPD	FEV1= 50-80% pred	2.23	78	3.51	103	0.635328	No	N/A	N/A	N/A	No	N/A	N/A
10-66247	71	Female	Adenocarcinoma	Current or past smoker	32	No COPD	no COPD	1.71	85.9	1.98	82.7	0.863636	No	N/A	N/A	N/A	No	N/A	N/A
10-69169	63	Male	Adenocarcinoma	Current or past smoker	80	No COPD	no COPD	3.07	88.5	4.27	95.9	0.71897	No	N/A	N/A	N/A	No	N/A	N/A
11-00187	64	Female	Adenocarcinoma	Current or past smoker	N/A	COPD	FEV1= 50-80% pred	1.78	66	2.82	85	0.631206	No	N/A	N/A	N/A	No	N/A	N/A
11-00312	62	Male	Adenocarcinoma	Current or past smoker	45	No COPD	no COPD	2.7	74	3.85	83	0.701299	No	N/A	N/A	N/A	No	N/A	N/A
11-01846	68	Female	Adenocarcinoma	Current or past smoker	N/A	No COPD	no COPD	1.9	100	2.6	115	0.730769	No	N/A	N/A	N/A	No	N/A	N/A
11-02124	74	Male	Adenocarcinoma	Current or past smoker	N/A	COPD	FEV1=> 80% pred	2.99	102	4.53	118	0.660044	No	N/A	N/A	N/A	No	N/A	N/A
11-02994	58	Male	Adenocarcinoma	Current or past smoker	N/A	COPD	FEV1= 50-80% pred	3.21	76	5.77	102	0.556326	No	N/A	N/A	N/A	No	N/A	N/A
11-03063	79	Male	Adenocarcinoma	Current or past smoker	N/A	COPD	FEV1= 30-50% pred	1.05	38	3.19	82	0.329154	No	N/A	N/A	N/A	No	N/A	N/A
11-03311	83	Male	Adenocarcinoma	Current or past smoker	N/A	COPD	FEV1=> 80% pred	2.6	92	4.6	116	0.565217	No	N/A	N/A	N/A	No	N/A	N/A
11-03612	64	Male	Adenocarcinoma	Current or past smoker	N/A	COPD	FEV1= 30-50% pred	1.13	34	4.3	96	0.262791	No	N/A	N/A	N/A	No	N/A	N/A
11-04022	76	Male	Adenocarcinoma	Current or past smoker	N/A	COPD	FEV1= 50-80% pred	2.09	66	3.72	88	0.561828	No	N/A	N/A	N/A	No	N/A	N/A
11-04731	60	Male	Adenocarcinoma	Current or past smoker	33	COPD	FEV1=> 80% pred	3.59	101	5.61	125	0.639929	No	N/A	N/A	N/A	No	N/A	N/A
11-04755	77	Male	Adenocarcinoma	Current or past smoker	N/A	COPD	FEV1=> 80% pred	2.6	88	4.5	113	0.577778	No	N/A	N/A	N/A	No	N/A	N/A
11-04842	69	Male	Adenocarcinoma	Current or past smoker	50	COPD	FEV1= 30-50% pred	1.62	49	2.99	70	0.541806	No	N/A	N/A	N/A	No	N/A	N/A
11-05318	55	Male	Adenocarcinoma	Current or past smoker	N/A	COPD	FEV1= 50-80% pred	2.43	66	4.28	89	0.567757	No	N/A	N/A	N/A	No	N/A	N/A
11-05692	60	Female	Adenocarcinoma	Current or past smoker	N/A	No COPD	no COPD	1.73	84	2.18	89	0.793578	No	N/A	N/A	N/A	No	N/A	N/A
11-07242	54	Female	Adenocarcinoma	Current or past smoker	37	No COPD	no COPD	2.82	106	3.72	120	0.758065	No	N/A	N/A	N/A	No	N/A	N/A
11-07780	67	Female	Adenocarcinoma	Current or past smoker	40	No COPD	no COPD	2.6	114	3.2	113	0.8125	No	N/A	N/A	N/A	No	N/A	N/A
11-07781	40	Male	Adenocarcinoma	Current or past smoker	N/A	No COPD	no COPD	3.96	95	4.32	85	0.916667	No	N/A	N/A	N/A	No	N/A	N/A
11-08673	72	Male	Adenocarcinoma	Current or past smoker	N/A	COPD	FEV1=> 80% pred	2.56	88.2	4.01	101.6	0.638404	No	N/A	N/A	N/A	No	N/A	N/A
11-08959	71	Male	Adenocarcinoma	Current or past smoker	50	COPD	FEV1=> 80% pred	2.47	84	3.7	97	0.667568	No	N/A	N/A	N/A	No	N/A	N/A
11-10569	71	Male	Adenocarcinoma	Current or past smoker	22	COPD	FEV1=> 80% pred	3.7	115	5.29	129	0.699433	No	N/A	N/A	N/A	No	N/A	N/A
11-10658	64	Female	Adenocarcinoma	Current or past smoker	N/A	COPD	FEV1= 50-80% pred	1.58	64	3.03	100	0.521452	No	N/A	N/A	N/A	No	N/A	N/A
11-12408	68	Male	Adenocarcinoma	Current or past smoker	50	COPD	FEV1=> 80% pred	3	89	5.13	117	0.584795	No	N/A	N/A	N/A	No	N/A	N/A
11-12503	50	Female	Adenocarcinoma	Current or past smoker	N/A	No COPD	no COPD	2.46	84.4	3.42	97.9	0.719298	No	N/A	N/A	N/A	No	N/A	N/A
11-13422	71	Male	Adenocarcinoma	Current or past smoker	N/A	COPD	FEV1=> 80% pred	3.07	88	5.63	123	0.545293	No	N/A	N/A	N/A	No	N/A	N/A
11-13470	56	Female	Adenocarcinoma	Current or past smoker	10	COPD	FEV1=> 80% pred	2.2	87	3.3	108	0.666667	No	N/A	N/A	N/A	No	N/A	N/A
11-15717	60	Male	Adenocarcinoma	Current or past smoker	25	COPD	FEV1=> 80% pred	4.07	107	6.01	124	0.677205	No	N/A	N/A	N/A	No	N/A	N/A
11-16001	65	Male	Adenocarcinoma	Current or past smoker	25	No COPD	no COPD	3.33	99	4.24	99	0.785377	No	N/A	N/A	N/A	No	N/A	N/A
11-16013	70	Male	Adenocarcinoma	Current or past smoker	N/A	No COPD	no COPD	2.22	74	3.04	75	0.730263	No	N/A	N/A	N/A	No	N/A	N/A
11-16528	70	Male	Adenocarcinoma	Current or past smoker	N/A	COPD	FEV1=> 80% pred	2.9	92	4.52	110	0.641593	No	N/A	N/A	N/A	No	N/A	N/A
11-16655	70	Male	Adenocarcinoma	Current or past smoker	N/A	COPD	FEV1=> 80% pred	2.6	83	4.2	100	0.619048	No	N/A	N/A	N/A	No	N/A	N/A
11-16895	68	Female	Adenocarcinoma	Current or past smoker	N/A	No COPD	no COPD	2.6	115	3.59	127	0.724234	No	N/A	N/A	N/A	No	N/A	N/A
11-17359	72	Female	Adenocarcinoma	Current or past smoker	40	No COPD	no COPD	1.91	113	2.27	110	0.84141	No	N/A	N/A	N/A	No	N/A	N/A
11-18113	71	Female	Adenocarcinoma	Current or past smoker	40	No COPD	no COPD	2.3	118	2.8	115	0.821429	No	N/A	N/A	N/A	No	N/A	N/A
11-18386	78	Male	Adenocarcinoma	Current or past smoker	35	COPD	FEV1= 30-50% pred	1.17	43	3.18	89	0.367925	No	N/A	N/A	N/A	No	N/A	N/A
11-18731	75	Male	Adenocarcinoma	Current or past smoker	N/A	COPD	FEV1= 50-80% pred	1.62	55.1	3.43	84.7	0.472303	No	N/A	N/A	N/A	No	N/A	N/A
11-20481	70	Female	Adenocarcinoma	Current or past smoker	55	COPD	FEV1= 50-80% pred	1.36	59	2.27	83	0.599119	No	N/A	N/A	N/A	No	N/A	N/A
11-21307	49	Female	Adenocarcinoma	Current or past smoker	17	No COPD	no COPD	2.45	85	3.12	93	0.785256	No	N/A	N/A	N/A	No	N/A	N/A
11-21892	63	Male	Adenocarcinoma	Current or past smoker	40	COPD	FEV1=> 80% pred	3.21	89	5.22	113	0.614943	No	N/A	N/A	N/A	No	N/A	N/A
11-22375	75	Female	Adenocarcinoma	Current or past smoker	40	No COPD	no COPD	1.83	87	2.34	88	0.782051	No	N/A	N/A	N/A	No	N/A	N/A
11-23199	58	Male	Adenocarcinoma	Current or past smoker	15	COPD	FEV1= 50-80% pred	2.31	73	3.34	84	0.691617	No	N/A	N/A	N/A	No	N/A	N/A
11-23405	72	Male	Adenocarcinoma	Current or past smoker	N/A	COPD	FEV1= 50-80% pred	1.9	70	4.2	114	0.452381	No	N/A	N/A	N/A	No	N/A	N/A
11-24210	67	Female	Adenocarcinoma	Current or past smoker	N/A	No COPD	no COPD	1.89	81	2.63	91	0.718631	No	N/A	N/A	N/A	No	N/A	N/A
11-60791	64	Male	Adenocarcinoma	Current or past smoker	N/A	No COPD	no COPD	2.15	82.9	2.73	83.7	0.787546	No	N/A	N/A	N/A	No	N/A	N/A
11-63777	61	Male	Adenocarcinoma	Current or past smoker	20	No COPD	no COPD	3.97	105	5.39	107	0.736549	No	N/A	N/A	N/A	No	N/A	N/A
12-00982	70	Male	Adenocarcinoma	Current or past smoker	N/A	COPD	FEV1=> 80% pred	2.9	83	4.9	104	0.591837	No	N/A	N/A	N/A	No	N/A	N/A
12-01247	61	Male	Adenocarcinoma	Current or past smoker	N/A	COPD	FEV1=> 80% pred	3.8	111	5.5	121	0.690909	No	N/A	N/A	N/A	No	N/A	N/A
12-01411	78	Male	Adenocarcinoma	Current or past smoker	N/A	COPD	FEV1=> 80% pred	2.54	91	3.86	103	0.658031	No	N/A	N/A	N/A	No	N/A	N/A
12-02911	68	Male	Adenocarcinoma	Current or past smoker	N/A	COPD	FEV1=> 80% pred	2.28	89.6	3.77	111.1	0.604775	No	N/A	N/A	N/A	No	N/A	N/A
12-03980	67	Male	Adenocarcinoma	Current or past smoker	N/A	COPD	FEV1= 50-80% pred	1.56	60	2.75	82.4	0.567273	No	N/A	N/A	N/A	No	N/A	N/A
12-04088	63	Male	Adenocarcinoma	Current or past smoker	45	No COPD	no COPD	2.86	80	3.8	84	0.752632	No	N/A	N/A	N/A	No	N/A	N/A
12-04267	59	Male	Adenocarcinoma	Current or past smoker	N/A	COPD	FEV1= 50-80% pred	2.16	57.6	4.26	85.6	0.507042	No	N/A	N/A	N/A	No	N/A	N/A
12-04709	55	Male	Adenocarcinoma	Current or past smoker	N/A	No COPD	no COPD	3.31	84	4.1	80	0.807317	No	N/A	N/A	N/A	No	N/A	N/A
12-06315	45	Female	Adenocarcinoma	Current or past smoker	25	COPD	FEV1=> 80% pred	2.65	81	3.97	102	0.667506	No	N/A	N/A	N/A	No	N/A	N/A
12-06875	92	Male	Adenocarcinoma	Current or past smoker	N/A	COPD	FEV1=> 80% pred	2.96	115	5.12	141	0.578125	No	N/A	N/A	N/A	No	N/A	N/A
12-06964	64	Female	Adenocarcinoma	Current or past smoker	N/A	COPD	FEV1= 50-80% pred	1.53	67	2.33	85	0.656652	No	N/A	N/A	N/A	No	N/A	N/A
12-07650	58	Female	Adenocarcinoma	Current or past smoker	30	COPD	FEV1=> 80% pred	2.09	94	3.05	116	0.685246	No	N/A	N/A	N/A	No	N/A	N/A
12-08782	82	Male	Adenocarcinoma	Current or past smoker	40	COPD	FEV1= 50-80% pred	1.37	57	2.83	88	0.484099	No	N/A	N/A	N/A	No	N/A	N/A
12-10563	55	Female	Adenocarcinoma	Current or past smoker	N/A	No COPD	no COPD	3.06	110	4.31	132	0.709977	No	N/A	N/A	N/A	No	N/A	N/A
12-10596	57	Female	Adenocarcinoma	Current or past smoker	40	COPD	FEV1=> 80% pred	1.9	92	2.93	120	0.648464	No	N/A	N/A	N/A	No	N/A	N/A
12-10736	68	Male	Adenocarcinoma	Current or past smoker	50	COPD	FEV1= 50-80% pred	2.3	61	4.81	98	0.47817	No	N/A	N/A	N/A	No	N/A	N/A
12-08452	62	Female	Adenocarcinoma	Current or past smoker	35	No COPD	no COPD	1.8	83	2.57	99	0.700389	No	N/A	N/A	N/A	No	N/A	N/A
12-12149	50	Male	Adenocarcinoma	Current or past smoker	30	No COPD	no COPD	2.4	95	3.15	107	0.761905	No	N/A	N/A	N/A	No	N/A	N/A
12-61437	79	Male	Adenocarcinoma	Current or past smoker	50	COPD	FEV1= 50-80% pred	1.4	64.2	3.56	118	0.393258	No	N/A	N/A	N/A	No	N/A	N/A
12-61593	73	Male	Adenocarcinoma	Current or past smoker	30	COPD	FEV1= 50-80% pred	2.09	66.5	4.27	99.6	0.489461	No	N/A	N/A	N/A	No	N/A	N/A
12-62051	47	Male	Adenocarcinoma	Current or past smoker	N/A	No COPD	no COPD	4.76	119.9	5.41	109.9	0.879852	No	N/A	N/A	N/A	No	N/A	N/A
12-62608	61	Male	Adenocarcinoma	Current or past smoker	N/A	No COPD	no COPD	2.53	76	3.45	78	0.733333	No	N/A	N/A	N/A	No	N/A	N/A
12-64696	66	Male	Adenocarcinoma	Current or past smoker	N/A	COPD	FEV1= 50-80% pred	1.91	64	3.62	91	0.527624	No	N/A	N/A	N/A	No	N/A	N/A
10-03244	59	Male	Adenocarcinoma	Current or past smoker	45	No COPD	no COPD	3.34	88	4.36	91	0.766055	No	N/A	N/A	N/A	No	N/A	N/A
11-00975	43	Female	Adenocarcinoma	Current or past smoker	30	COPD	FEV1= 50-80% pred	1.67	57	3.03	89	0.551155	No	N/A	N/A	N/A	No	N/A	N/A
12-08381	63	Male	Adenocarcinoma	Current or past smoker	50	COPD	FEV1=> 80% pred	3.83	98	5.53	110	0.692586	No	N/A	N/A	N/A	No	N/A	N/A
09-10505	54	Male	Adenocarcinoma	N/A	N/A	No COPD	no COPD	2.12	61	2.99	70	0.70903	No	N/A	N/A	N/A	No	N/A	N/A
10-05596	59	Male	Adenocarcinoma	N/A	N/A	No COPD	no COPD	4.2	108	6	115	0.7	No	N/A	N/A	N/A	No	N/A	N/A
11-08139	68	Male	Adenocarcinoma	N/A	N/A	COPD	FEV1=> 80% pred	2.97	86	4.44	95	0.668919	No	N/A	N/A	N/A	No	N/A	N/A
11-09634	81	Female	Adenocarcinoma	N/A	N/A	No COPD	no COPD	1.67	111	2.22	111	0.752252	No	N/A	N/A	N/A	No	N/A	N/A
11-10071	74	Male	Adenocarcinoma	N/A	N/A	COPD	FEV1= 30-50% pred	1.23	45	2.79	78	0.44086	No	N/A	N/A	N/A	No	N/A	N/A
11-11200	78	Male	Adenocarcinoma	N/A	N/A	COPD	FEV1=> 80% pred	2.56	84	4.3	101	0.595349	No	N/A	N/A	N/A	No	N/A	N/A
11-16445	54	Female	Adenocarcinoma	N/A	N/A	No COPD	no COPD	3.16	122.3	3.9	124.3	0.810256	No	N/A	N/A	N/A	No	N/A	N/A
09-02028	48	Female	Adenocarcinoma	Current or past smoker	25	COPD	FEV1= 50-80% pred	1.55	53	2.31	68	0.670996	Yes	c.34-35gg>tt	Other	transversion (G-->T, G-->C)	N/A	N/A	N/A
09-03591	50	Male	Adenocarcinoma	Current or past smoker	N/A	COPD	FEV1= 50-80% pred	2.05	58	3.28	75	0.625	Yes	c.35g>t	p.G12V	transversion (G-->T, G-->C)	N/A	N/A	N/A
09-11307	55	Female	Adenocarcinoma	Current or past smoker	40	COPD	FEV1= 50-80% pred	1.96	78	3.06	104	0.640523	Yes	c.34g>t	p.G12C	transversion (G-->T, G-->C)	N/A	N/A	N/A
10-66243	60	Female	Adenocarcinoma	Current or past smoker	25	No COPD	no COPD	2.28	94.4	2.85	99.8	0.8	Yes	c.35g>a	p.G12D	transition (G-->A)	N/A	N/A	N/A
10-15082	63	Male	Adenocarcinoma	Current or past smoker	116	COPD	FEV1=> 80% pred	2.81	94	4.04	106	0.695545	No	N/A	N/A	N/A	N/A	N/A	N/A
